# Supplementary material for: New insights into Eragrostis curvula’s sexual and apomictic reproductive development
Source: Front Plant Sci. 2025 May 1;16:1530855. doi: 10.3389/fpls.2025.1530855 (PMC12078246; doi:10.3389/fpls.2025.1530855)
Supplement: Supplementary file 4 [file Table1.xlsx]

## Sheet: Supp. table 1
Supplementary table 1. Measurements (µm) and calculations for all dimensions analyzed in the three genotypes OTA, TANGANYIKA (T) and DON WALTER (DW).
1. Total ovule measurements
		OTA	T	DW				OTA	T	DW		T test
HEIGHT	MMC	183.827	191.371	195.718		AVERAGE	MMC	201.916	184.38	208.587		MMC	O-T	O-DW	T-DW
Measurements		220.005	177.389	221.456		Standard Deviation		25.5817	9.88677	18.1995			0.4613	0.7922	0.2402
µm
		OTA	T	DW				OTA	T	DW
	FG2	283.209	248.229	257.734		AVERAGE	FG2	288.304	249.939	250.904		FG2	O-T	O-DW	T-DW
		293.399	251.649	244.074		Standard Deviation		7.20542	2.41831	9.65908			0.0191	0.0482	0.9035
		OTA	T	DW				OTA	T	DW
	FG4	327.373	264.223	260.426		AVERAGE	FG4	289.837	281.428	281.63		FG4	O-T	O-DW	T-DW
		252.302	298.633	302.834		Standard Deviation		53.0832	24.3315	29.987			0.8574	0.8666	0.9948
		OTA	T	DW				OTA	T	DW
	FG7	303.125		410.671		AVERAGE	FG7	306.341		388.587		FG7		O-DW
		309.557		366.504		Standard Deviation		4.54811		31.2308				0.0664
		OTA	T	DW				OTA	T	DW		T test
WIDTH	MMC	170.141	164.024	158.622		AVERAGE	MMC	179.387	163.594	169.8		MMC	O-T	O-DW	T-DW
Measurements		188.634	163.164	180.978		Standard Deviation		13.0765	0.608112	15.8081			0.2301	0.5766	0.6348
µm
		OTA	T	DW				OTA	T	DW
	FG2	269.786	233.38	222.176		AVERAGE	FG2	270.11	220.245	222.143		FG2	O-T	O-DW	T-DW
		270.433	207.111	222.11		Standard Deviation		0.457498	18.575	0.046669			0.0629	0.0001	0.8984
		OTA	T	DW				OTA	T	DW
	FG4	303.183	241.168	231.266		AVERAGE	FG4	273.685	238.822	244.714		FG4	O-T	O-DW	T-DW
		244.188	236.477	258.163		Standard Deviation		41.7158	3.31704	19.0191			0.3599	0.4658	0.7081
		OTA	T	DW				OTA	T	DW
	FG7	286.103		323.09		AVERAGE	FG7	274.135		286.628		FG7		O-DW
		262.167		250.167		Standard Deviation		16.9253		51.5643				0.7757
2. Embryo sac measurements
		OTA	T	DW				OTA	T	DW		T test
HEIGHT	MMC	13.622	14.897	19.721		AVERAGE	MMC	15.601	15.0135	20.005		MMC	O-T	O-DW	T-DW
Measurements		17.58	15.13	20.289		Standard Deviation		2.79873	0.164756	0.401637			0.7951	0.1585	0.0038
µm
		OTA	T	DW				OTA	T	DW
	FG2	24.322	37.358	28.852		AVERAGE	FG2	26.615	36.382	26.119		FG2	O-T	O-DW	T-DW
		28.908	35.406	23.386		Standard Deviation		3.24279	1.38027	3.86505			0.0594	0.9022	0.0715
		OTA	T	DW				OTA	T	DW
	FG4	48.063	42.969	33.664		AVERAGE	FG4	45.081	42.7375	35.667		FG4	O-T	O-DW	T-DW
		42.099	42.506	37.67		Standard Deviation		4.21718	0.32739	2.83267			0.5154	0.12	0.0726
		OTA	T	DW				OTA	T	DW
	FG7	66.951		113.128		AVERAGE	FG7	74.771		114.737		FG7		O-DW
		82.591		116.346		Standard Deviation		11.0592		2.27547				0.0377
		OTA	T	DW				OTA	T	DW		T test
WIDTH	MMC	13.048	11.113	14.091		AVERAGE	MMC	12.4585	14.2955	15.4255		MMC	O-T	O-DW	T-DW
Measurements		11.869	17.478	16.76		Standard Deviation		0.833679	4.50073	1.88727			0.6276	0.179	0.7744
µm
		OTA	T	DW				OTA	T	DW
	FG2	21.981	31.56	23.133		AVERAGE	FG2	26.705	30.5075	22.591		FG2	O-T	O-DW	T-DW
		31.429	29.455	22.049		Standard Deviation		6.68074	1.48846	0.766504			0.5143	0.4781	0.0216
		OTA	T	DW				OTA	T	DW
	FG4	49.857	33.543	31.081		AVERAGE	FG4	38.3525	38.17	34.663		FG4	O-T	O-DW	T-DW
		26.848	42.797	38.245		Standard Deviation		16.2698	6.54357	5.06571			0.9896	0.7884	0.6098
		OTA	T	DW				OTA	T	DW
	FG7	31.446		96.858		AVERAGE	FG7	38.067		93.6615		FG7		O-DW
		44.688		90.465		Standard Deviation		9.36351		4.52053				0.017
3. Layer HEIGHT	Average of the measurements of five cells per layer
			MMC	FG2	FG4	FG7		AVERAGE	MMC	FG2	FG4	FG7		Standard Deviation	MMC	FG2	FG4	FG7
Measurements	layer1	O1	7.2278	8.1304	7.6336	9.4514		O	7.0859	8.3138	8.1282	8.5931		O	1.51476	1.05388	0.980435	1.60983
µm	layer1	O2	6.944	8.4972	8.6228	7.7348
	layer2	O1	6.5012	10.0032	10.875	9.5552		O	6.9525	9.2325	10.3035	9.5183		O	1.05388	1.10938	2.02311	1.48082		T test	O-T		D-O			D-T
	layer2	O2	7.4038	8.4618	9.732	9.4814														MMC L1	0.2154		MMC L1	0.9041		MMC L1	0.1476
	layer3	O1	9.3688	8.244	8.6174	6.3794		O	8.5944	8.1686	8.8137	7.6511		O	2.08287	2.02311	1.67822	1.23342		FG2 L1	0.0001		FG2 L1	0.0027		FG2 L1	0.0176
	layer3	O2	7.82	8.0932	9.01	8.9228														FG4 L1	0.5434		FG4 L1	0.1101		FG4 L1	0.2271
	layer4	O1	6.9268	9.3048	12.0948	9.6946		O	6.8273	9.4614	10.4267	8.3385		O	1.51892	1.19515	2.59909	2.13278		FG7 L1			FG7 L1	0.0031		FG7 L1
	layer4	O2	6.7278	9.618	8.7586	6.9824
			MMC	FG2	FG4	FG7			MMC	FG2	FG4	FG7			MMC	FG2	FG4	FG7		MMC L2	0.0299		MMC L2	0.6886		MMC L2	0.0183
	layer1	T1	6.0604	5.4544	8.4032			T	6.3349	5.2337	7.8783			T	1.06146	1.03032	0.816454			FG2 L2	0.0001		FG2 L2	0.0001		FG2 L2	0.166
	layer1	T2	6.6094	5.013	7.3534															FG4 L2	0.0003		FG4 L2	0.0001		FG4 L2	0.7427
	layer2	T1	4.7188	6.842	7.6276			T	5.8534	6.1706	6.6104			T	1.03032	0.946789	1.68768			FG7 L2			FG7 L2	0.0001		FG7 L2
	layer2	T2	6.988	5.4992	5.5932
	layer3	T1	7.085	7.4984	7.6276			T	7.7781	6.8607	6.9253			T	2.76165	1.68768	1.98474			MMC L3	0.4651		MMC L3	0.116		MMC L3	0.6054
	layer3	T2	8.4712	6.223	6.223															FG2 L3	0.1339		FG2 L3	0.0439		FG2 L3	0.7972
	layer4	T1	8.9498	16.8558	18.8754			T	9.2316	16.2915	16.4243			T	2.43081	1.98474	5.50463			FG4 L3	0.0338		FG4 L3	0.0015		FG4 L3	0.7231
	layer4	T2	9.5134	15.7272	13.9732															FG7 L3			FG7 L3	0.0157		FG7 L3
			MMC	FG2	FG4	FG7			MMC	FG2	FG4	FG7			MMC	FG2	FG4	FG7
	layer1	D1	6.4402	6.2838	6.4844	7.0658		D	7.0168	6.549	7.3026	6.659		D	0.950793	1.21342	1.20505	0.792616		MMC L4	0.0162		MMC L4	0.5177		MMC L4	0.1367
	layer1	D2	7.5934	6.8142	8.1208	6.2522														FG2 L4	0.0001		FG2 L4	0.4759		FG2 L4	0.0001
	layer2	D1	6.7434	5.51	6.4656	6.0652		D	7.1595	6.7816	6.4196	6.5475		D	1.21342	0.946041	0.654269	0.822554		FG4 L4	0.006		FG4 L4	0.029		FG4 L4	0.0001
	layer2	D2	7.5756	8.0532	6.3736	7.0298														FG7 L4			FG7 L4	0,0529		FG7 L4
	layer3	D1	8.583	7.4236	6.8456	5.963		D	7.2561	6.7114	6.6875	6.3792		D	1.49272	0.654269	0.652933	0.867623
	layer3	D2	5.9292	5.9992	6.5294	6.7954
	layer4	D1	6.0296	9.7912	7.9404	12.2156		D	7.4632	10.0509	7.8398	11.4342		D	2.64178	2.26418	2.26418	4.21691
	layer4	D2	8.8968	10.3106	7.7392	10.6528
4. Layer WIDTH	Average of the measurements of five cells per layer
			MMC	FG2	FG4	FG7		AVERAGE	MMC	FG2	FG4	FG7		Standard Deviation	MMC	FG2	FG4	FG7
Measurements	layer1	O1	4.5394	5.3596	7.3258	6.7294		O	4.6303	5.5956	7.3008	6.6106		O	0.835808	1.20141	1.14296	1.29526
µm	layer1	O2	4.7212	5.8316	7.2758	6.4918
	layer2	O1	4.5092	7.2864	5.831	5.7616		O	5.3852	7.4574	7.1524	5.7616		O	0.857479	1.36397	1.28558	0.745112		T test	O-T		D-O			D-T
	layer2	O2	6.2612	7.6284	8.4738	5.7616														MMC L1	0.7327		MMC L1	0.0308		MMC L1	0.1044
	layer3	O1	4.9362	6.2326	6.4788	5.1028		O	5.3409	5.8785	5.8832	5.4529		O	1.05688	0.989217	1.23902	1.00122		FG2 L1	0.1227		FG2 L1	0.0547		FG2 L1	0.4359
	layer3	O2	5.7456	5.5244	5.2876	5.803														FG4 L1	0.0481		FG4 L1	0.0001		FG4 L1	0.0008
	layer4	O1	5.6798	6.3088	6.381	6.8456		O	5.0052	6.4344	6.3773	6.914		O	0.825788	1.4272	1.69157	0.84025		FG7 L1			FG7 L1	0.1369		FG7 L1
	layer4	O2	4.3306	6.56	6.3736	6.9824
			MMC	FG2	FG4	FG7			MMC	FG2	FG4	FG7			MMC	FG2	FG4	FG7		MMC L2	0.8252		MMC L2	0.9251		MMC L2	0.7814
	layer1	T1	4.4038	5.062	7.6244			T	4.4867	4.9013	6.3663			T	1.0076	0.628013	0.796646			FG2 L2	0.0001		FG2 L2	0.0189		FG2 L2	0.0007
	layer1	T2	4.5696	4.7406	5.1082															FG4 L2	0.015		FG4 L2	0.015		FG4 L2	0.56
	layer2	T1	4.9136	4.6038	5.2614			T	5.2894	4.6285	5.9516			T	1.04535	0.67605	0.585121			FG7 L2			FG7 L2	0.7456		FG7 L2
	layer2	T2	5.6652	4.6532	6.6418
	layer3	T1	4.9834	4.8748	4.4504			T	5.3194	4.8606	4.9446			T	1.20975	1.11259	0.629724			MMC L3	0.9667		MMC L3	0.9699		MMC L3	0.9353
	layer3	T2	5.6554	4.8464	5.4388															FG2 L3	0.0443		FG2 L3	0.0616		FG2 L3	0.7178
	layer4	T1	4.6382	7.1692	7.7498			T	5.1312	6.5063	6.4096			T	1.20084	1.85607	1.02009			FG4 L3	0.0443		FG4 L3	0.0616		FG4 L3	0.7178
	layer4	T2	5.6242	5.8434	5.0694															FG7 L3			FG7 L3	0.0011		FG7 L3
			MMC	FG2	FG4	FG7			MMC	FG2	FG4	FG7			MMC	FG2	FG4	FG7
	layer1	D1	3.1862	4.5572	4.9122	5.9882		D	3.8248	4.6299	4.7949	5.7718		D	0.6948	0.874983	0.94604	1.10645		MMC L4	0.7877		MMC L4	0.3771		MMC L4	0.5428
	layer1	D2	4.4634	4.7026	4.6776	5.5554														FG2 L4	0.9237		FG2 L4	0.2762		FG2 L4	0.3213
	layer2	D1	4.9944	5.8632	6.4546	5.9494		D	5.4288	6.1078	5.719	5.8754		D	1.16507	0.936066	1.09154	0.798361		FG4 L4	0.9593		FG4 L4	0.17		FG4 L4	0.0719
	layer2	D2	5.8632	6.3524	4.9834	5.8014														FG7 L4			FG7 L4	0.0443		FG7 L4
	layer3	D1	5.433	5.438	4.8576	2.9408		D	5.3567	5.028	4.763	3.8841		D	0.768873	0.91732	0.763523	0.789741
	layer3	D2	5.2804	4.618	4.6684	4.8274
	layer4	D1	4.9042	5.384	5.1526	6.678		D	5.5282	5.8575	5.4164	6.1976		D	1.62901	0.77611	1.28725	0.6255
	layer4	D2	6.1522	6.331	5.6802	5.7172
5. Functional Megaspore and Tetrad measurements in OTA (sexual)
		Height	Width
Total ovule	Tetrad	282.536	214.057
µm
	FM	219.773	208.278
		227.527	241.257
Embryo sac	Tetrad	52.53	16.51
µm
	FM	20.828	21.165
		24.615	22.163
Layer 1 avg	Tetrad	5.952	4.419
µm
	FM	6.813	5.549
		9.056	7.39
Layer 2 avg	Tetrad	7.497	7.665
µm
	FM	8.341	6.215
		9.424	7.723
Layer 3 avg	Tetrad	7.451	5.331
	FM	6.058	6.225
		7.026	6.507
Layer 4 avg	Tetrad	9.619	7.015
	FM	10.646	5.016
		9.423	6.989
