# Supplementary material for: New insights into Eragrostis curvula’s sexual and apomictic reproductive development
Source: Front Plant Sci. 2025 May 1;16:1530855. doi: 10.3389/fpls.2025.1530855 (PMC12078246; doi:10.3389/fpls.2025.1530855)
Supplement: Supplementary file 5 [file Table2.xlsx]

## Sheet: Hoja1
	Supplementary Table 2. A. Sequence of the gene corresponding to a Squamosa Promoter-binding protein Like 7 (SPL7). B. Sequences of the primers used in the design if the ISH probes. C. Specific primers designed based on the sequence of the differentially found gene SPL7.
A.	>maker-ScA7Agc_815-augustus-gene-56.473 AAAAAAAAAAAAAAAAAAAAAACTCCCGACTCCGTTCCTCCTTCTGGCGCGACCACAACGAGAGCCGGCGGAGCTGCGGGAGATCCGGCCACGACGGCGGCGCTGTGGGACAACGACAGGCGACGTCCTCTCCCTCCTACATCCTTCTCGCCGGGAGGCTAACAAATGCTTGAAGCAAGGAGTCTATCAAGGAGAAAATTGTCTTGTCATAATCACCCCTCTTCTCAATCCGACAACACTTCTCGCAGCCCCCTAAAACCCCAATCCATTGGGTCGAGATCCAAGACGACGGCCATGTTCTCATCCGCCCGCCTCGCCCTCCGCCGGCAGCTGGCGGTGCCGCCGCGAGCTGCCTCTCT…
B.
	CTCCGGCGGAATCTGAATTA	SPL7_ISH_F1
	TAATACGACTCACTATAGGGCTCCGGCGGAATCTGAATTA	SPL7_ISH_F1_T7
	GAGACAAACCCTATGCCTCTT	SPL7_ISH_R1
	TAATACGACTCACTATAGGGGAGACAAACCCTATGCCTCTT	SPL7_ISH_R1_T7
C.
	AGGGAATAGAAAGACGGGGG	qPCR-F1_SPL7
	GAAAAACTAGCTCCTTTCACTTTCA	qPCR-R1_SPL7
