# Supplementary material for: New insights into Eragrostis curvula’s sexual and apomictic reproductive development
Source: Front Plant Sci. 2025 May 1;16:1530855. doi: 10.3389/fpls.2025.1530855 (PMC12078246; doi:10.3389/fpls.2025.1530855)
Supplement: Supplementary file 6 [file Table3.xlsx]

## Sheet: Sheet1
Supplementary Table 3. Ensembl and NCBI gene and transcript accessions. Gene symbols corresponding to A. thaliana (AT) and O. sativa (OS). Protein labels and sequences used for phylogenetic analysis.
Gene accession	Transcript accession	Gene symbol	Gene label tree	Protein sequence
AT1G02065	AT1G02065.1	SPL8	AT1G02065.1_SPL8	MLDYEWDNPSSIVLSGDERNPDSDPTRSSFSFFDPISHYNNDHRHITISPPLLSSFSNQQQQHHLTLYGQTNSNNQFLHHHHHHHSLYGSTTTTTPYGASDPIYHPHSSAPPASLFSYDQTGPGSGSGSSYNFLIPKTEVDFTSNRIGLNLGGRTYFSAADDDFVSRLYRRSRPGESGMANSLSTPRCQAEGCNADLSHAKHYHRRHKVCEFHSKASTVVAAGLSQRFCQQCSRFHLLSEFDNGKRSCRKRLADHNRRRRKCHQSASATQDTGTGKTTPKSPNDSGVKASSSPSSNAPPTISLECFRQRQFQTTASSSTSASSSSNSMFFSSG
AT1G20980	AT1G20980.1	SPL14	AT1G20980.1_SPL14	MDEVGAQVAAPMFIHQSLGRKRDLYYPMSNRLVQSQPQRRDEWNSKMWDWDSRRFEAKPVDVEVQEFDLTLRNRSGEERGLDLNLGSGLTAVEETTTTTQNVRPNKKVRSGSPGGNYPMCQVDNCTEDLSHAKDYHRRHKVCEVHSKATKALVGKQMQRFCQQCSRFHLLSEFDEGKRSCRRRLAGHNRRRRKTTQPEEVASGVVVPGNHDTTNNTANANMDLMALLTALACAQGKNAVKPPVGSPAVPDREQLLQILNKINALPLPMDLVSKLNNIGSLARKNMDHPTVNPQNDMNGASPSTMDLLAVLSTTLGSSSPDALAILSQGGFGNKDSEKTKLSSYENGVTTNLEKRTFGFSSVGGERSSSSNQSPSQDSDSRGQDTRSSLSLQLFTSSPED…
AT1G27360	AT1G27360.1	SPL11	AT1G27360.1_SPL11	MDCNMVSSSQWDWEHLIMSNPSRTEDDSKQLPTEWEIEKGEGIESIVPHFSGLERVSSGSATSFWHTAVSKSSQSTSINSSSPEAKRCKLASESSPGDSCSNIDFVQVKAPTALEVSVASAESDLCLKLGKRTYSEEYWGRNNNEISAVSMKLLTPSVVAGKSKLCGQSMPVPRCQIDGCELDLSSAKGYHRKHKVCEKHSKCPKVSVSGLERRFCQQCSRFHAVSEFDEKKRSCRKRLSHHNARRRKPQGVFSMNPERVYDRRQHTNMLWNGVSLNARSEEMYEWGNNTYDTKPRQTEKSFTLSFQRGNGSEDQLVASSSRMFSTSQTSGGFPAGKSKFQLHGEDVGEYSGVLHESQDIHRALSLLSTSSDPLAQPHVQPFSLLCSYDVVPK
AT1G27370	AT1G27370.1	SPL10	AT1G27370.1_SPL10	MDCNMVSSFPWDWENLIMSNQSKTENEKKQQSTEWEFEKGEGIESIVPDFLGFEKVSSGSATSFWHTAVSKSSQSTSINSSSPEDKRCNLASQSSPGDSSSNIDFLQVKPSTALEVPIASAESDLCLKLGKRTYSEEFWGRNNNDLSAVSMNLLTPSVVARKKTKSCGQSMQVPRCQIDGCELDLSSSKDYHRKHRVCETHSKCPKVVVSGLERRFCQQCSRFHAVSEFDEKKRSCRKRLSHHNARRRKPQGVFPLNSERVFDRRQHTSMLWNGLSLNTRSEEKYTWGTTYETKPTQMESGFTLSFQRGNGSEDQLFTGSTLSFSAFQTSGGFSAGKSNIQLPDKGVGECSGGLHESHDFYSALSLLSTTSDSQGIKHTPVAEPPPIFGTFPSHFI
AT1G53160	AT1G53160.1	SPL4	AT1G53160.1_SPL4	MEGKRSQGQGYMKKKSYLVEEDMETDTDEEEEVGRDRVRGSRGSINRGGSLRLCQVDRCTADMKEAKLYHRRHKVCEVHAKASSVFLSGLNQRFCQQCSRFHDLQEFDEAKRSCRRRLAGHNERRRKSSGESTYGEGSGRRGINGQVVMQNQERSRVEMTLPMPNSSFKRPQIR
AT1G69170	AT1G69170.1	AT1G69170	AT1G69170.1_AT1G69170	MDSWSYGRSVFMSNETLLPCDTFAKNRRFEQRLSNNDDVLISDMAGNSNGFSAVSITKVVPEEEDEENISSSSKFSSQELNRIDFKLRSFLDLGNDDDDTSSRGFALPSKKSRASNLCSQNPLCQVYGCSKDLSSSKDYHKRHRVCEAHSKTSVVIVNGLEQRFCQQCSRFHFLSEFDDGKRSCRRRLAGHNERRRKPAFYFLPGKRHKLLRTSQDVVGNKFLENSSLVLPESFPGSLLYRVIDEDDHRTSRLVSFKDEPTCSMFPTNEQNSSRTYESKPAIYSTEVSSIWDLHETAASRSTRALSLLSAQSQQHLSKFPNTTFSITQPNQNLNHSSSTDYHQMEQPLWIDPGKTNSAGSSSCKGKGTSTVDLLQLSSHLQRIEQQRNYTGDVKQEYNE…
AT1G76580	AT1G76580.1	AT1G76580	AT1G76580.1_AT1G76580	MGEVGPQVAAPISVHHPMGKKRDLYVQPHWLVSSQLPKDDWQMNRWKWDGQRFEAIELQGESLQLSNKKGLDLNLPCGFNDVEGTPVDLTRPSKKVRSGSPGSGGGGGGNYPKCQVDNCKEDLSIAKDYHRRHKVCEVHSKATKALVGKQMQRFCQQCSRFHLLSEFDEGKRSCRRRLDGHNRRRRKTQPDAITSQVVALENRDNTSNNTNMDVMALLTALVCAQGRNEATTNGSPGVPQREQLLQILNKIKALPLPMNLTSKLNNIGILARKNPEQPSPMNPQNSMNGASSPSTMDLLAALSASLGSSAPEAIAFLSQGGFGNKESNDRTKLTSSDHSATTSLEKKTLEFPSFGGGERTSSTNHSPSQYSDSRGQDTRSSLSLQLFTSSPEEESRPKV…
AT2G33810	AT2G33810.1	SPL3	AT2G33810.1_SPL3	MSMRRSKAEGKRSLRELSEEEEEEEETEDEDTFEEEEALEKKQKGKATSSSGVCQVESCTADMSKAKQYHKRHKVCQFHAKAPHVRISGLHQRFCQQCSRFHALSEFDEAKRSCRRRLAGHNERRRKSTTD
AT2G42200	AT2G42200.1	SPL9	AT2G42200.1_SPL9	MEMGSNSGPGHGPGQAESGGSSTESSSFSGGLMFGQKIYFEDGGGGSGSSSSGGRSNRRVRGGGSGQSGQIPRCQVEGCGMDLTNAKGYYSRHRVCGVHSKTPKVTVAGIEQRFCQQCSRFHQLPEFDLEKRSCRRRLAGHNERRRKPQPASLSVLASRYGRIAPSLYENGDAGMNGSFLGNQEIGWPSSRTLDTRVMRRPVSSPSWQINPMNVFSQGSVGGGGTSFSSPEIMDTKLESYKGIGDSNCALSLLSNPHQPHDNNNNNNNNNNNNNNTWRASSGFGPMTVTMAQPPPAPSQHQYLNPPWVFKDNDNDMSPVLNLGRYTEPDNCQISSGTAMGEFELSDHHHQSRRQYMEDENTRAYDSSSHHTNWSL
AT2G47070	AT2G47070.1	SPL1	AT2G47070.1_SPL1	MEARIDEGGEAQQFYGSVGKRSVEWDLNDWKWDGDLFLATQTTRGRQFFPLGNSSNSSSSCSDEGNDKKRRAVAIQGDTNGALTLNLNGESDGLFPAKKTKSGAVCQVENCEADLSKVKDYHRRHKVCEMHSKATSATVGGILQRFCQQCSRFHLLQEFDEGKRSCRRRLAGHNKRRRKTNPEPGANGNPSDDHSSNYLLITLLKILSNMHNHTGDQDLMSHLLKSLVSHAGEQLGKNLVELLLQGGGSQGSLNIGNSALLGIEQAPQEELKQFSARQDGTATENRSEKQVKMNDFDLNDIYIDSDDTDVERSPPPTNPATSSLDYPSWIHQSSPPQTSRNSDSASDQSPSSSSEDAQMRTGRIVFKLFGKEPNEFPIVLRGQILDWLSHSPTDMESYI…
AT3G15270	AT3G15270.1	SPL5	AT3G15270.1_SPL5	MEGQRTQRRGYLKDKATVSNLVEEEMENGMDGEEEDGGDEDKRKKVMERVRGPSTDRVPSRLCQVDRCTVNLTEAKQYYRRHRVCEVHAKASAATVAGVRQRFCQQCSRFHELPEFDEAKRSCRRRLAGHNERRRKISGDSFGEGSGRRGFSGQLIQTQERNRVDRKLPMTNSSFKRPQIR
AT3G57920	AT3G57920.1	SPL15	AT3G57920.1_SPL15	MELLMCSGQAESGGSSSTESSSLSGGLRFGQKIYFEDGSGSRSKNRVNTVRKSSTTARCQVEGCRMDLSNVKAYYSRHKVCCIHSKSSKVIVSGLHQRFCQQCSRFHQLSEFDLEKRSCRRRLACHNERRRKPQPTTALFTSHYSRIAPSLYGNPNAAMIKSVLGDPTAWSTARSVMQRPGPWQINPVRETHPHMNVLSHGSSSFTTCPEMINNNSTDSSCALSLLSNSYPIHQQQLQTPTNTWRPSSGFDSMISFSDKVTMAQPPPISTHQPPISTHQQYLSQTWEVIAGEKSNSHYMSPVSQISEPADFQISNGTTMGGFELYLHQQVLKQYMEPENTRAYDSSPQHFNWSL
AT3G60030	AT3G60030.1	SPL12	AT3G60030.1_SPL12	MEARIEGEVEGHSLEYGFSGKRSVEWDLNDWKWNGDLFVATQLNHGSSNSSSTCSDEGNVEIMERRRIEMEKKKKRRAVTVVAMEEDNLKDDDAHRLTLNLGGNNIEGNGVKKTKLGGGIPSRAICCQVDNCGADLSKVKDYHRRHKVCEIHSKATTALVGGIMQRFCQQCSRFHVLEEFDEGKRSCRRRLAGHNKRRRKANPDTIGNGTSMSDDQTSNYMLITLLKILSNIHSNQSDQTGDQDLLSHLLKSLVSQAGEHIGRNLVGLLQGGGGLQASQNIGNLSALLSLEQAPREDIKHHSVSETPWQEVYANSAQERVAPDRSEKQVKVNDFDLNDIYIDSDDTTDIERSSPPPTNPATSSLDYHQDSRQSSPPQTSRRNSDSASDQSPSSSSGDAQ…
AT5G18830	AT5G18830.1	SPL7	AT5G18830.1_SPL7	MSSLSQSPPPPEMDIQPPALVNDDPSTYSSALWDWGDLLDFAADERLLVDQIHFPPVLSPPLPPLIPTQTPAESELDPSPEESGSGSDRVRKRDPRLICSNFIEGMLPCSCPELDQKLEDAELPKKKRVRGGSGVARCQVPDCEADISELKGYHKRHRVCLRCATASFVVLDGENKRYCQQCGKFHLLPDFDEGKRSCRRKLERHNNRRKRKPVDKGGVAAEQQQVLSQNDNSVIDVEDGKDITCSSDQRAEEEPSLIFEDRHITTQGSVPFTRSINADNFVSVTGSGEAQPDEGMNDTKFERSPSNGDNKSAYSTVCPTGRISFKLYDWNPAEFPRRLRHQIFQWLANMPVELEGYIRPGCTILTVFIAMPEIMWAKLSKDPVAYLDEFILKPGKMLF…
AT5G43270	AT5G43270.1	SPL2	AT5G43270.1_SPL2	MECNAKPPFQWELENLISFGTSTAEVPRKLKPMEWEIDGFDCTSLYSSSFAYAGSSGSDIAHAFSKSSKSTSISSSSAEVRTHNFTSETGESLPGEFAKGIDTSPSLELSFGSGDPVLGLKLGKRTYFEDFWEVENAKGLGLPVTLASSSVSPVKKSKSIPQRLQTPHCQVEGCNLDLSSAKDYHRKHRICENHSKFPKVVVSGVERRFCQQCSRFHCLSEFDEKKRSCRRRLSDHNARRRKPNPGRTYDGKPQVDFVWNRFALIHPRSEEKFIWPSSKHVPSRVLMPQPAKTEISDTEHNRFGLLDPKTKTARAELFSKEKVTISSHMGASQDLDGALSLLSNSTTWVSSSDQPRRFTLDHHPSSNLQPVAHRSAAQLNSVSGYWQPDPPAVEGPTAL…
AT5G50570	AT5G50570.1	SPL13A	AT5G50570.1_SPL13A	MDWNFKLSSGYLSGFDQEPDLSPMDGSISFGGSSQSKADFSFDLKLGRNIGNSSSVFGDTEQVISLSKWKDSALAKPEGSRSSSSKRTRGNGVGTNQMPICLVDGCDSDFSNCREYHKRHKVCDVHSKTPVVTINGHKQRFCQQCSRFHALEEFDEGKRSCRKRLDGHNRRRRKPQPEHIGRPANFFTGFQGSKLLEFSGGSHVFPTTSVLNPSWGNSLVSVAVAANGSSYGQSQSYVVGSSPAKTGIMFPISSSPNSTRSIAKQFPFLQEEESSRTASLCERMTSCIHDSDCALSLLSSSSSSVPHLLQPPLSLSQEAVETVFYGSGLFENASAVSDGSVISGNEAVRLPQTFPFHWE
AT5G50670	AT5G50670.1	SPL13B	AT5G50670.1_SPL13B	MDWNFKLSSGYLSGFDQEPDLSPMDGSISFGGSSQSKADFSFDLKLGRNIGNSSSVFGDTEQVISLSKWKDSALAKPEGSRSSSSKRTRGNGVGTNQMPICLVDGCDSDFSNCREYHKRHKVCDVHSKTPVVTINGHKQRFCQQCSRFHALEEFDEGKRSCRKRLDGHNRRRRKPQPEHIGRPANFFTGFQGSKLLEFSGGSHVFPTTSVLNPSWGNSLVSVAVAANGSSYGQSQSYVVGSSPAKTGIMFPISSSPNSTRSIAKQFPFLQEEESSRTASLCERMTSCIHDSDCALSLLSSSSSSVPHLLQPPLSLSQEAVETVFYGSGLFENASAVSDGSVISGNEAVRLPQTFPFHWE
EJB05_03313	TVU43893	-	EJB05_03313_TVU43893	MEAARLGAQSSHLYGGGLVELDLNRREKRVFGWDLNDWSWDSERFVATPVPASVANGSALNSSPSSSEEVEAEGARNGAVRGDSDKRKRVVVIADDDVEDQDLMGNSSGAFSLRIGSDSVGAETVENGGVNEEERNGKKIKVQGGSSSGPACQVEGCEADLTAAKDYHRRHKVCEMHAKASTAVVGNTVQRFCQQCSRFHLLQEFDEGKRSCRRRLAGHNRRRRKTRPDIGFGGTASIEDKVSNYLLLSLLGICANLNYIFDPNSLGKDLGVDMTLEMVLAAGNSEHSSGQEMLSNLLRNLGTVAKSLEPKELSKLLEACQSLQNGSNAGTSGTANALVNNSTAEAAGPSNSKPLFMNANQCGQASSSAMPVPSKATMVATPEPRACKVKDFDLNDTCD…
EJB05_03738	TVU44302	-	EJB05_03738_TVU44302	MEAARLGAQSSHLYGGGLVELDLNRREKRVFGWDLNDWSWDSERFVATPVPASVANGSALNSSPFSSEEVEPEAARNGAVRGDPDKRKRVVVIANDDVEDQDLTGNSSGAFSLRIGGDSVGAETVENGGVNEEERNGKKIKVQGGSSSGPACQVEGCEADLTAAKDYHRRHKVCEMHAKASTAVVGNTVQRFCQQCSRFHLLQEFDEGKRSCRRRLAGHNRRRRKTRPDIGFGGTASIEDKVSNYLLLSLLGICANLNSGNSEHSSGQDMLSNLLRNLGTVAKSLEPKELSKLLEACQSLQNGSNAGTSGTANALVNNSTAEAAGPSNSKPLFMNANQCGQASSSAMPVPSKATMVATPEPRACKVKDFDLNDTCDDMEGFENGGEGSPTPAFKTADSP…
EJB05_12397	TVU38998	-	EJB05_12397_TVU38998	MDRKDKSRRVTAAASASMAALAAAAAAGEGGAEEDRKPPKLGALHSGSSSSSSPPTAMPELPVSARRGGGGGGVAAGGGGPCCQADRCGAELGEAKRYHKRHKVCEAHAKAPVVIVAGLRQRFCQQCSRFHELSEFDDIKRSCRLRLAGHNERRRKSSAEAHGPPPPGPSSSDPCRHADQDGRSHPGNPPLGNFQIR
EJB05_17895	TVU35987	-	EJB05_17895_TVU35987	MDWDAKMPSWDLGTVVGPSSGGALDLKLGGPTSWKAAAAAVTTAQQLPPPSSSAPAKRPRAGQTQQAVPACSVEGCVADLSKCRDYHRRHKVCEAHSKTPVVVVAGQQQRFCQQCSRFHLLGEFDEVKRSCRKRLDGHNRRRRKPQPDPLNPGGLFSNHHGMTRFTSYPQLFSASSMADSKWPTGIVKTETDAFQDQYYPAVHLNNGGVSLFNGKDRKHFPFLTPHGGDAAAALGCQPFTITPSSEGSSKQSNGNCALSLLSDNPTPAQLMIPTAQPLGAALQYGNVARLPDDGDVSLTGMSYVSVGGKHTSILATSAGHTTHTATAASPAPPTLQYHGYYHVSGGDQGNPDGAAIQALPFSSW
EJB05_17906	TVU35997	-	EJB05_17906_TVU35997	MDWDAKMPSWDLGTVVGPSSGGALDLKLGGPTSWKAAAAAVTTAQQLPPPSSSAPAKRPRAGQAQQAVPACSVEGCAADLSKCRDYHRRHKVCEAHSKTPVVVVAGQQQRFCQQCSRFHLLGEFDEVKRSCRKRLDGHNRRRRKPQPDPLNPGGLFSNHHGMTRFTSYPQLFSASSMADSKWPTGIVKTETDAFQDQYYPAVHLNNGGVSLFNGKDRKHFPFLTPHGGDAAAALGCQPFTITPSSEGSSKQSNGNCALSLLSDNRTPAQLMIPTAQPLGAALQYGNVARLPVDGDVSLTGMSYVSVGGKHTSILATSAGHTTHTATAASPAPPTLQYHGYYHVSGGDQGNPDGAAIQALPFSSW
EJB05_24537	TVU32781	-	EJB05_24537_TVU32781	MEWTPPKPAASPSSPPLLWDWGDAAAPASGSSGEAPARRGGKEREGKRVKGEDGGGGEVRCQVEGCGLDLGGAKEYHRKHRVCESHTKCPRVVVAGQERRFCQQCSRFHALSEFDQKKRSCRRRLSDHNARRRKPQPDAFAFASARLPSSLFDDRRQISFVWNKAPLSHVRPFTSPWDSSSDFKLPHAKEIREISTKVGTIAGQGHLDKSHLSNAIPSLSHGKDELLPVKGPDTSITASKFDGAPDLQRALSLLSAGSCGFPDPVQQASCLIQFSGASENSGDLHSSHGGSSALVSCADEQHIAPQSQLVRFTMDTGSNGYDSTFFGLNQIN
EJB05_24572	TVU32814	-	EJB05_24572_TVU32814	MMSNRLMNSNAMSPTTDVDFAFAPMQQPYLGTFDAGMSIPGVVERPLLQHQNLYDNFDFAAAAASTGFPFQESSLLLPLPPPQQSPSMAMAMPSSLQMPPLVTAAAELYPFGSGFLKREVDGPFVDACGGGGRIGLNLGRRTYFSPADVLAVDRLLTRSRLGGGGGVGMGLGLGMAGVLGLGLGAAHHQQQPPRCQAEGCKADLSAAKHYHRRHKVCEYHAKAAAVAAGGKQQRFCQQCSRFHVLAEFDEAKRSCRKRLTEHNRRRRKPASAHDKDSSPPPKKADTTSITTSYNSDHKTASTAAAKSTAISPNGSGVSCLDVDNGQTSRAAPMALSLAALPLPEKDGGLDSMLMQQVHGRDDDDDEEQQRFMTSLVLQAQQHQQQQHNGGGNILSCSSV…
EJB05_25303	TVU33482	-	EJB05_25303_TVU33482	MCRRLRSLDQWSSMVLDDAESFLFLTCFLFHFVASKVAAWQVAVEIFNSSMGSFGMDWNQKGSVLWDWENSPPIGANATENPKIMPQAEPKFAGHESVHSSCGTFSSSSEMGYCSSKSSIASIDSSPKVGDNMELNFAPVKVPDKKTGKKADLGKVDNARSSPSSVIAATSGEPVIGLKLGKRTYFEDVCAGQSVKSSPLDTGAVTPTAASGKKAKVAQNTQNSYCQVEGCKVDLSSAKDYHRKHRVCEAHSKTPKVVVGGLERRFCQQCSRFHALSEFDQKKRSCRRRLNDHNARRRKPQPEPISFGASRLSAMFYDAREQKSFLFGQSPYDQMRSCANSPWDNPVGGFKFAETKAPWLKPTRAVGADGIHLSSQQVWNNITPHGRHDFSGFIAFKGT…
EJB05_27274	TVU24814	-	EJB05_27274_TVU24814	MMNPAAAVASGIELADPVNPVPLPPTPSFFLPIMDQLESSSFLKSICSGNMEANVPALLSPVSNAAADYTSHFGHDHDILQFYPPASHYLANGNTYSTFLPTPQEYYFPTLLEENMASFAAPSHAQLGINYGGYQTYYFPTRGEYTYGHRPLLCQVEGCMADLSKAKRYHRRHRVCEYHSKAPVVITAGAIMPQRFCQQCSRFHEVDEFDDAKKSCRQRLADHNRRRRKPKPSGTDVLLKRRARAMRSATAKDYGLSSNKGMGTGDVLRGNAFKEHDQSMSHGEVARELVDPKGKAPMKQQEHVPQQILLQQDFPFLLTPSSRTCVPQRQPVSSGSTSNIDQVQEPCVAFHQQHQHGTILQLRQAVLDLDFHY
EJB05_27282	TVU24822	-	EJB05_27282_TVU24822	MMNPAAASASSGELVAPVNPVPLPSTPSLFLPIMDQLESSSFLRSEHLTISSGNMEANVPALFSPVSNDAADYTSHYDHDHDILQFYPPASHYFAIGNPYSHFSGSTFLPTAQEYYLPTLLEENMASFAAPPHAQLGINYGGYQTYYFPTRGASPYGHRPLLCRVEGCTADLSKAKRYHRRHRVCEHHSKAPVVITAGAIMPQRFCQQCSRFHEVDEFDDAKKSCRQRLADHNRRRRKPKPSGTDVLLKRRARAMKSATAKDCK
EJB05_27291	TVU24831	-	EJB05_27291_TVU24831	MMNPAAAVASGIELADPVNPVPLPPTPSFFLPIMDQLESSSFLKSICSGNMEANVPALLSPVSNAAADYTSHFGHDHDILQFYPPASHYLANGNTYSTFLPTPQEYYFPTLLEENMASFAAPPHAQLGINYGGYQTYYFPTRGEYTYGHRPLLCQVEGCMADLSKAKRYHRRHRVCEYHSKAPVVITAGAIMPQRFCQQCSRFHEVDEFDDAKKSCRQRLADHNRRRRKPKPSDTDVLLKRRARAMRSATAKDYGLSSNKGMGTGDVLRGNAFKEHDQSMSHGEVARELVDPKGKAPMKQQEHVPQQILLQQDFPFLLTPSSRTCVPQRQPVSSGSTSNIDQVQEPCVAFHQQHQHGTILQLRQAVLDLDFHY
EJB05_27863	TVU25369	-	EJB05_27863_TVU25369	MSEREEEKKETKAEGLLCARGWAPKDAALTPWALNDLALTPWALNDLALTPCQVSKSGACPPADVARLSVNSRGANMCNLSAKSDGAQKKVLKNHKGDHAKLESRYILPLPRSSVGGPAQTQPRAYTVRSPPAPHCASLLPPPRLPPIGAGVMDWGVASGASSWGAAAADRGPTMLSFAGPSSSSTTSFAAEIQLQDFSVRRARLAGTGRRSRAAGGGVPEACAVDGCRSDLSRCREYHRRHKVCEAHSKTPVVLVGGQEMRFCQQCSRFHMLSEFDEGKRSCRKRLDGHNRRRRKPQHDIMNLGGFFPYGQVNQFAIYPQSTPRSGQNSDSMHMVNRQQTFSISFSETFKAPKAFAFSQDGGSMLNSSRQINLLTEHNSNTRASSICNSLPGTLGPEC…
EJB05_30952	TVU21324	-	EJB05_30952_TVU21324	MEAGFLWEENGNQTDAAGMSGGHNNRSLEWNLSDWRWDSNLFLATPSSAAPSESGGRDTIRSQGEIDFGVVDKRRRVSPEDSSAECSNGTATNGENRGVVVQRGQSSEEERPRKGARSSSSPSCQVDGCQADLSGARDYHKRHKVCEVHTKSRVVRIKGIEYRFHLLQEFDEGKKSCRSRLERHNGRRRKVQPQATVDGNSMVENQSLRSTLFLLLKQLSGLESGSSSERLDHPNYLINILKNLASIAGTQAYQEILNNANSTSISLNTGNHIANGFSMHDQARPPLRVVNESAAEGHPEKRRVQNFDLNDACIEDVESRTDKIVFKLFGKEPKDFPVNLREQILNWLSHYPSEMESYIRPGCVILTIYLRLPNWMWDELDHDPAPWIEKLISMSNDGF…
EJB05_35473	TVU19329	-	EJB05_35473_TVU19329	MDAADAGGAGVDAGEPVWDWGNLLDFVVQDDDALALPWDDAAGIGAADPTEASASLLATPPPQPLEVDLDPELEPEPEPEPEPGPVLPPPPLQVQGIGRRVRKRDPRLVCPNYLAGMVPCACPEVDEMVAAAEVEDVATELLAGARKKPKTAVRRGKAGAAGAAGGGGVASAGGGAGGTGRAAAAEMRCQVPGCEADIRELKGYHRRHRVCLRCAHAAAVMLDGVQKRYCQQCGKFHILLDFDEDKRSCRRKLERHNKRRRRKPGSKGPFEKEMDEHLDLSADISGDGELREGSWSIGGHELGELTSIGLLVEALNVGRKLCGTGLENMEGTTSEMLETVLSNKVLDRETPVGSEDILSSPTCTEPTSQNEQSKSMVTFAASVEACIGAKQENVKRNSS…
EJB05_38133	TVU14651	-	EJB05_38133_TVU14651	MMMNQAAANACGGEHPDIVAPGNPVPLPPTPSLFLPVMDQLESRSFLRSEQHNSSDNMEATVDPGLHAPASNAVADYTSHYVHDHDTIQFYPHAPPYLAVGNPYSTYLPTLQEYYFPTLLDEDMASFGTAPHAQLGLNYGGYRTCYFPQRGGYAYGHHPPRCQVDGCMADLSKAKRYHRRHRVCENHSKAPVVITAGAIMPQRFCQQCSRFHEVDEFDDEKKSCRQRLADHNRRRRKPKPSGTDHVALKRRAHAKKSATAKNEASSSKNMGAGDVLGTQELGSASKEHDGSISLGEVAREPVYPKGKAPMKQHACACVPQQNLQQGFPLMLSPAGSGTGTCLPQNQQVSGGNTSQVQEPCLAFHQQHQHGNIILQLGQTAFDLDFNH
EJB05_38134	TVU14652	-	EJB05_38134_TVU14652	MMMNPAAVSASGGENPYVVAPGNPVLLPPTPSLFLPIMDQLESSSFLGSEQLNSSNNMETNIPNLLGPASNAVADYTSHYGHHDILQLYPPAPTLHYLAACNNYSTYQLPALQEYYFPTLLEENMASFGAAQLGLDYGYRAYYFPRRGGYACGHHPPRCQVDGCMVDLSKARRYHRRHRVCENHSKAPFVITAGAIMPQRFCQQCSRFHEVDAFDDEKKSCRQRLADHNRRRRKPKPSGTDVTLKRRAHAKKSATANKEASSSKNMDTGDMFGTKDMGSASKEHDGSMGLGEVYVTREPMDPKGKDPMKQQAACIPQQNLQQGFPFMLSPAGSGTGTCLPQNQQVSGGNTFQVQEPCLAFHQHHQHGSSILQLGQAVFDLDFDL
EJB05_38470	TVU14973	-	EJB05_38470_TVU14973	MEGNGGGSGTATPGWDLGMHWAPGAGSPGYPQPFMPRAGGNHHHHPQEQQTWLNLGKRPCCWAGSGAGGCQQVAPPGSSHHVLGNGGTGGSGNGAAGAESRRKEKAAAAVPRCQVEGCHVALAGAKEYHRRHKVCEAHSKSPRVVVLGAEQRFCQQCSRFHAISEFDDAKRSCRRRLAGHNERRRKSNASEAMARSAGHPHGVMPFGHGGGFPPFGLPSSPAGALSLLSSARSGGPWLIPAAADISARSSAALDELIAENRAALLAWQFFSDRSGAGRPTLSSSGWHLANPAAGGGRADDDDAAAGSRYRFDAPSTGLNTTLDLMQTPASASAGAPPFRPVPARAARTPENGGGDSDAWASVEESPGRVV
EJB05_39973	TVU16412	-	EJB05_39973_TVU16412	MASFAATQLGLNLGYRTYFPPRGGYTYGHHPPRCQAEGCKADLSSAKRYHRRHKVCEHHSKAPVVVTAGGLHQRFCQQCSRFHLLDEFDDAKKSCRKRLADHNRRRRKSKPSDADAADKKRAQANKTAAAKDKAGSSSKNMDIGDGLTTQVLGSALFSKEQDQAMDLGEVVKEAVDPKGKSSMQQHAHHQGIHQQNHHGFPFPTSSGSCFPQSQAVSSDNTSNIAQVQEPSLAFHQHHQHSNILQLGQAMFDMDFDH
EJB05_41054	TVU07689	-	EJB05_41054_TVU07689	MGSSGMNWNHKNSMVWDWGNLTPVGPNTIENLNSGTLPKPRGADMVAIRHGSLSSSDATFTSSSEVGNGSSKSSLSAPIGSTLKEGNVLEFNFAAVSRHGMNMENGGAGRVEDSGISAQSMMAICHGEPLISLRLGKRNYFENVCEGQDVKNSTTRGATCPSTVVKKTKVSQQSTQPSCCQVEGCSVDLSSAKDYHRKHRICLAHSKAPKVVVAGLERRFCQQCSQLHGLAEFDQNKRSCRRRLSHHNARRRKPHTGAISFSSSRLSTMIYSDPRQQTNLFFNQPPFSQVRSNAVSSWDNPEGFRFTEMKFPSLKSKKMAGFDETGFSTSQLSNTVVAHDVRHHNLDVLVSLKGTNIKAVNQGVEASKIASNLNGAPVIGRALSLLSDDSWVSRPTVIQ…
EJB05_41066	TVU07700	-	EJB05_41066_TVU07700	MGSSGMNWNHKYSMVWDWGNLTPVGPNTIENLNSGTLPKPRGADMVAIRHGSLSSSDATFTSSSEVGNGSSKSSLSAPIGSTLKEGNVLEFNFAAVSRHGMNMENGGAGRVEDSGISAQSMMAICHGEPLISLRLGKRNYFENVCEGQDVKNSTTRGATCPSTVVKKTKVSQQSTQPSCCQVEGCSVDLSSAKDYHRKHRICLAHSKAPKVVVAGLERRFCQQCSQLHGLAEFDQNKRSCRRRLSHHNARRRKPHTGAISFSSSRLSTMIYSDPRQQTNLFFNQPPFSQVRSNAVSSWDNPEGFRFTEMKFPSLKSKKMAGFDETGFSTSQLSNTVVAHDVRHHNLDVLVSLKGTNIKAVNQGVEASKIASNLNGAPVIGRALSLLSDDSWVSRPTVIQ…
EJB05_41810	TVU08406	-	EJB05_41810_TVU08406	MMSGRMNAATSAASDDFPFAPMHQQQQQQQQPPPYAVFDHGVAGGMGQRGGGMQQHHLYDGLDFAAAAAAMQFQQDAPGHHQLLTTLPSSLGPMAPPPPMPLPMPLQMPMAGGMHGGDVVYPALGMVKREQDGGRIGLNLGRRTYFSPGDMLAVDRLLMRSRLGGVFGLGFGGAHHQPPRCQAEGCKADLSGAKHYHRRHKVCEYHAKASVVAAGGKQQRFCQQCSRFHVLTEFDEAKRSCRKRLAEHNRRRRKPATAVPSKDGSPPAKKPNAGGITSSYSTDDKNLGTTKSTMSSNTSVISCLDQSKQARPTLTLGGSQDKDQQQLSTMLQVQAAGHHQEQHFLTSLQVQNNNNNNGSHNNNILSCSSVCSSALPSGAGELSDQTNNSNNGNGNNNMH…
EJB05_42226	TVU08811	-	EJB05_42226_TVU08811	MDWDLKMPVSWDLAELEHDAVPAISAATTPVTAAASGIAAAAAARGTPARAECSVDLKLGGLGEFGAADVMKEPPAKGPTVSSAAAAAAVVPSASPMKRPRSGPQCPSCAVDGCKADLSKCRDYHRRHKVCEAHSKTPLVVVAGREMRFCQQCSRFHLLAEFDEAKRSCRKRLDGHNRRRRKPQPDNMNSGSFMTSQQGLFSGAGTRFSSFVAPRPEPSWSGIIKSEDNSSYYTHQVLSNRPHFAGSTSTYSKEGRRFPFLHDGDQVSFSTGAAAATTLEPCQPLLKSVAAAPPPPESSSSNKIFSPDGLTPVLDSDCALSLLSSPANSSSVDVSRMVQPTEHIPMAQPLAPNLQQFGSSPCWFACSQASTSGVVSTTPGFTCPSMESEQLNTVLVHSS…
EJB05_43522	TVU10019	-	EJB05_43522_TVU10019	METGGSGGGGGGDDVHGLKFGKKIYFEQDTAAAGGSGAAGGGGGRKGKGAAAGTASSASSGAGAGATANPARCQVEGCGVDLSGAKPYYCRHKVCSMHSKAPLVVVAGIEQRFCQQCSRFHQLPEFDQGKRSCRRRLAGHNERRRRPPPGPLTTRYGRLAASFQEPGRFRSFLLDFSYPRVSSTASEAWPAIQPGTRMSSPIQWQGNHELHPHRSAVAGYGDHAYIGPAGGSGAGAPTMPPAFELPPGGCVAGVATDSSCALSLLSTQPWDTTQSASHHRSPAMSTASAFEGTPVSPSVMASSYTAASTWTGSRVHEGARNLQHHPPHEDGLHLVHPAGSVHHGHFSGELELALQGSGPSNPPQVDHGSGGTYGHSSNAMNWSL
EJB05_43534	TVU10030	-	EJB05_43534_TVU10030	METGGSGGGGGGDDVHGLKFGKKIYFEQDTAAAGGSGAAGGGGGRKGKGAAAGTASSASSGAGAGATANPARCQVEGCGVDLSGAKPYYCRHKVCSMHSKAPLVVVAGIEQRFCQQCSRFHQLPEFDQGKRSCRRRLAGHNERRRRPPPGPLTTRYGRLAASFQEPGRFRSFLLDFSYPRVSSTASEAWPAIQPGTRMSSPIQWQGNHELHPHRSAVAGYGDHAYIGPAGGSGAGAPTMPPAFELPPGGCVAGVATDSSCALSLLSTQPWDTTQSASHHRSPAMSTASAFEGTPVSPSVMASSYTAASTWTGSRVHEGARNLQHHPPHEDGLHLVHPAGSVHHGHFSGELELALQGSGPSNPPQVDHGSGGTYGHSSNAMNWSL
EJB05_47527	TVU06777	-	EJB05_47527_TVU06777	MVPAEKSCPEGGSLFFTCRFHMLSEFDEGKRSCRKRLDGHNRRRRKPQHDIMNLGGFFPYGQVNQFAIYPQSTPRSGQNSDSMHMVNRQQTFSISFSETFKAPKAFAFSQDGGSMLNSSRQINLLTEHNSNTRASSICNSLPGTLGPECALSLLSSSLHRPSLTAGQAQVTSSLACIAAASQDTTAPAVAYSSGVGHHAFVPDAVFEDPSQALPFPWQ
EJB05_47529	TVU06779	-	EJB05_47529_TVU06779	MQNWKAHIYSHYPAPAWEVPRRRNYAPTLFAPHQPRTVLRCCRLLVFLRSYGAGVMDWGVASGASSWGAAAADCGPTMLSFAGPSSSSTTSFAAEIQLQDFSVRRARSAGTGRRSRAAGGGVPEACAVDGCRSDLSRCREYHRRHKVCEAHSKTPVVLVGGQEMRFCQQCSR
EJB05_48066	TVU04922	-	EJB05_48066_TVU04922	MDWDLKAPAAWDLAELEHDAGGAAAAAAGPSGAHLNAAPAGPGGGRAECSVDLKLGGLGECELGHGHGHGHGGAALAADHRRREPAAGKAPAPASSPGTSAAKRPRPAGGGGSGGGAGQQCPSCAVDGCKADLSKCRDYHRRHKVCEAHSKTPVVVVAGREMRFCQQCSRFHLLAEFDEAKRSCRKRLDGHNRRRRKPQPDPMASASFITSQQGTRFSPFTTTRPEASWPGIIKTEESPYFTHQIPLGTSNRQHFVGSTSAYTKEGRRFPFLQEGEISFATGVVLEAASVCQPLLKTVAAPPPESGGGGGGSNKMFSEGLTRVLDSDCALSLLSAPANSSGIDVGRMVRPAEHVPMAQPLVSGLHFGSSSWFSRPQAAAGAVSAAATAGLESEQMNTVL…
EJB05_48316	TVU05163	-	EJB05_48316_TVU05163	MQREVGPQVAPPLFLHQIQPLPPHAAAAAAKKRGHPWPAAAAVAPAKAVAEPGGGGGNWNPRMWDWDSRSLTARPSSDALRLGGVGGGVQSQQQQSPPSATAADSSRQGSGALNLQLGLREDGAAPMDTSGPAPMASSPSPPAASQEPVVRPSKRVRSGSPGSAGGSGGGAASNGAGSYPMCQVDDCRADLTSAKDYHRRHKVCEIHSKTTKALVANQMQRFCQQCSRFHPLAEFDEGKRSCRRRLAGHNRRRRKTQPTDVASQLLLPGNQENAANRTQDIVNLITVIARLQGTNNAGKVPSIPPIPDKQNLVEIISKINSLNNTNSATESPPSEVVDLNASNGQQQDSVQKMTNGTEKRAEPSTMDLLAVLSTALATPEQSQGSSDSSGNNKSKSHST…
EJB05_48361	TVU05207	-	EJB05_48361_TVU05207	MEAASSGGGGGSGGGGDDQLHGLKFGKKIYFEDAGGSGSGSGSGNAPPPPASPKAASGGGGRKGKGGASSSSAPPARCQVEGCNVDLSGVKPYYCRHKVCSMHSKAPRVVVAGLEQRFCQQCSRFHLLPEFDQGKRSCRRRLAGHNERRRRPPPGPLASRYGRLASSFGEEPGRMRSFLLDFSYPRVPSSMRDGWPAVRPGERVPGSMQWQANLDPHHHHSAVAAYGAHSYTIQGSSSSGPPVFPGPELPPGGCLTGVPADSSCALSLLSTQPWDTTHSSSHNRAATLSTTAGFDGNPVAPSLMASNYITPSPWTGPRGHEGGRSVPPQLPPEVPLDEVHSGSSHHGQFSGELELALQGNRPAPPRRLDQGSSSTFNQAGNTTDWSL
EJB05_53123	TVU01410	-	EJB05_53123_TVU01410	MEGNGGGSGTATPGWDLGMHWAPGAGSPGYPQPFMPRAGGNHHHHPQEQQTWLNLGKRPCCWAGSGAGGCQQVAPPGSSHHVLGNGGTGGSGNGAAGAESRRKEKAAAAVPRCQVEGCHVALAGAKEYHRRHKVCEAHSKSPRVVVLGAEQRFCQQCSRFHAISEFDDAKRSCRRRLAGHNERRRKSNASEAMARSAGHPHGVMPFGHGGGFPPFGLPSSPAGALSLLSSARGGPWLIPAAADISARSSAALDELIAENRAALLAWQFFSDRSGAGRPTLSSSGWHLANPAAGGGRADDDDAAAGGRYRFDAPSTGLNTTLDLMQTPASASAGAPPFRPVPARAARTPENGGGDSDAWASVEESPGRVV
Os01t0292900	Os01t0292900-01	SPL1	Os01t0292900-01_SPL1	MSSGLKKKGLEWDLNDWRWDSNLFLATPSNASPSKCSRRELGRAEGEIDFGVVDKRRRVSPEDDDGEECINAATTNGDDGQISGQRGRSSEDEMPRQGTCSSSGPCCQVDGCTVNLSSARDYNKRHKVCEVHTKSGVVRIKNVEHRFCQQCSRFHFLQEFDEGKKSCRSRLAQHNRRRRKVQVQAGVDVNSLHENHSLSNTLLLLLKQLSGLDSSGPSEQINGPNYLTNLVKNLAALAGTQRNQDMLKNANSAAIASHTGNYVAKGNSLHDSRPHIPVGTESTAEEPTVERRVQNFDLNDAYVEGDENRTDKIVFKLFGKEPNDFPSDLRAQILSWLSNCPSDIESYIRPGCIILTIYMRLPNWMWDKLAADPAHWIQKLISLSTDTLWRTGWMYARVQ…
Os01t0922600	Os01t0922600-01	SPL2	Os01t0922600-01_SPL2	MDWDAKMPSWDLGTVVGPSGGGGGGGGGGGALDLKLGAPTSWKTTTTVSAASAAPAAVAPPPPPPASSSSSAAAAGKRARAGQGQQAAVPACSVEGCAADLSKCVRDYHRRHKVCEAHSKTAVVTVAGQQQRFCQQCSRFHLLGEFDEEKRSCRKRLDGHNKRRRKPQPDPLNPGNLFANHHGAARFTSYPQIFSTAASMSPQETKWPANVVKTEAADVFQEPYYHALHLNGAGAAAAASIFHHGGNKARKHHFPFLTADHGGGAAAASPLFGCQPFTITPSSESRSSSSSRHSNGKMFAHDGGLDNCALSLLSDNPTPTAQITIPQPLFAGGGQYGGGGGGDVSLTGLSYVRMAGKDTSILAKSATTTATTATTPTTTSAQLQYHGYYHHHVSADQGS…
Os02t0139400	Os02t0139400-01	LCRN1	Os02t0139400-01_LCRN1	MGSFGMDWNQKSSVLWDWENMPPIGNSANENPKNVMLAESKLAGVGVDIGHESGHSSGGTFSSSSEIGYGSSKSSISASIDSPSKVGNTIELNFASAEEHDKNMDKGKSKVDDTGTSRSPVVAANRVEPLIGLKLGKRTYFEDVCGGQNVKSSPSGVSVATPSPGLAKKVKVAQQNTQNPHCQVEGCNVDLSSAKPYHRKHRVCEPHSKTLKVIVAGLERRFCQQCSRFHGLAEFDQKKRSCRRRLHDHNARRRKPQPEAISLSSSRLSTLLYGGIKILFAL
Os02t0174100	Os02t0174100-01	SPL4	Os02t0174100-01_SPL4	MDWMPPPKPTSPRSPPLLWDWADAAVPGSSSGEVSAAAAAAAAHPGRRRKEKRGRAEEGGGGGGEVRCQVEGCGVELVGVKDYHRKHRVCEAHSKFPRVVVAGQERRFCQQCSRFHALSEFDQKKRSCRRRLYDHNARRRKPQTDVFSYASARPPSSLLFDDNRQISFVWNKAPLSHVRPFAISPWESSSEVGTTDGHIYLDKSHISKSLPAFNTDIDELLPMKGMIFQRCKFS
Os02t0177300	Os02t0177300-00	SPL5	Os02t0177300-00_SPL5	MMSSRLNAGAMAVPAAAVAADVVDFGYAAPMPPPYVGFDPAGMGGERQLFQHGGACHGLYDGGLDFSAAAAFQEAATLGVGLPGGNLLQSLAPPAAAAATPSSLQMPMMMSLPGLPATAADVYPFGGGGFVKREDGPVLDVVGGGGGGRIGLNLGRRTYFSPADVLAVDRLLLRSRLGGMGMEMGMGMGVLGLGLAAAAHHHQPPRCQAEGCKADLSAAKHYHRRHKVCDFHAKAAAVLAAGKQQRFCQQCSRFHVLAEFDEAKRSCRKRLTEHNRRRRKPTAGGQSSKDSPPPPPSKKGTDASIASSYTSCDHHKAAASTTTASGVSCLQELADHHDVGGGHQAAMAAAPPPTLSLAALPPQEEDDEDEDGGLGNVLMMQQHHQRRRLQHDGDGDDDV…
Os03t0833300	Os03t0833300-01	SPL6	Os03t0833300-01_SPL6	MEAARVGAQSRHLYGGGLGEPDMDRRDKRLFGWDLNDWRWDSDRFVATPVPAAEASGLALNSSPSSSEEAGAASVRNVNARGDSDKRKRVVVIDDDDVEDDELVENGGGSLSLRIGGDAVAHGAGVGGGADEEDRNGKKIRVQGGSPSGPACQVEGCTADLTGVRDYHRRHKVCEMHAKATTAVVGNTVQRFCQQCSRFHPLQEFDEGKRSCRRRLAGHNRRRRKTRPEVAVGGSAFTEDKISSYLLLGLLGVCANLNADNAEHLRGQELISGLLRNLGAVAKSLDPKELCKLLEACQSMQDGSNAGTSETANALVNTAVAEAAGPSNSKMPFVNGDQCGLASSSVVPVQSKSPTVATPDPPACKFKDFDLNDTYGGMEGFEDGYEGSPTPAFKTTDSP…
Os04t0551500	Os04t0551500-01	SPL7	Os04t0551500-01_SPL7	MEGNGCGGSGATPRGVVGMHWAPVVTSPPSPQPPFLPPAPCRPDVQMQQQGGLTCLKLGKRPCFWGGDGAGQVAQGSGGGGGGGGGGSADQGKRKEKAATAVPVVPRCQVEGCDITLQGVKEYHRRHKVCEVHAKAPRVVVHGTEQRFCQQCSRFHVLAEFDDAKKSCRRRLAGHNERRRRSNASEAMARGSAHPHGMPVLGHGFPPYGLPTSSAGALSLLSSARATGPWLMPTPDISARSSAALDELIAENRAALLSWQFFSDRQPPPAGRPTGRSPGSETAGGWHAHLQARPPPPGAGGQHENQSGHVTLDLMQATTAAGGSGAPFRPVPARPPKEGGDAGCTSDAWTPSPMEGARVV
Os04t0656500	Os04t0656500-01	LG1	Os04t0656500-01_LG1	MMNVPSAAAASSCDDFGYNATPPPPPSLLPIMDQDGGGGSIQRDHHQHHNHQQLGYNLEPSSLALLPPSNAAAAAAHHATIAHASPHDLLQFYPTSHYLAAAGGAGGGGNPYSHFTAAAAAGSTFQSYYQQPPQDAPEYYFPTLVSSAEENMASFAATQLGLNLGYRTYFPPRGGYTYGHHPPRCQAEGCKADLSSAKRYHRRHKVCEHHSKAPVVVTAGGLHQRFCQQCSRFHLLDEFDDAKKSCRKRLADHNRRRRKSKPSDGEHSGEKRRAQANKSAATKDKAGSSSKNAGIGDGFETQLLGGAHMSKDQDQAMDLGEVVKEAVDPKGKASMQQQQQQAHHGIHQQSHQQHGFPFPSSSGSCLFPQSQGAVSSTDTSNIAQVQEPSLAFHQQHHQH…
Os05t0408200	Os05t0408200-01	SPL9	Os05t0408200-01_SPL9	MDAPGGGGGGGGGGGGVDAGEPVWDWGNLLDFAVHDDDSLVLPWGDDSIGIEADPAEAALLPPAPSPQPAEAEAEAAGPASLPSSMQAEGSKRRVRKRDPRLVCPNYLAGRVPCACPEIDEMAAALEVEDVATELLAGARKKPKGAGRGSGAAVGGSGGGASRGTPAEMKCQVPGCEADIRELKGYHRRHRVCLRCAHAAAVMLDGVQKRYCQQCGKFHILLDFDEDKRSCRRKLERHNKRRRRKPDSKGILEKDIDDQLDFSADGSGDGELREENIDVTTSETLETVLSNKVLDRETPVGSDDVLSSPTCAQPSLQIDQSKSLVTFAASVEACLGTKQENTKLTNSPVHDTKSTYSSSCPTGRVSFKLYDWNPAEFPRRLRHQIFEWLSSMPVELEGY…
Os06t0659100	Os06t0659100-01	SST	Os06t0659100-01_SST	MMSGRMNAAGDESPFPFGAMQAPGPGAYVGFDHGAAAVAAAAAAAQRAGMLQHHHHHMYDGLDFAAAMQFGGGQDAPPHPQLLALPPSMAAPPPPPMPMPLQMPMTMPMPGDVYPALGIVKREGGGGGQDAAAGRIGLNLGRRTYFSPGDMLAVDRLLMRSRLGGVFGLGFGGAHHQPPRCQAEGCKADLSGAKHYHRRHKVCEYHAKASVVAASGKQQRFCQQCSRFHVLTEFDEAKRSCRKRLAEHNRRRRKPAAAATTAVAAAKDAAAAPVAAGKKPSGGAATSYTGDNKNVVSMSAAKSPISSNTSVISCLPEQGKHAAAAARPTALTLGGAPPHESSAPQIGAMLHHHHHHQQDHMQVSSLVHINGGGGGGSNNILSCSSVCSSALPSTATNGE…
Os06t0663500	Os06t0663500-00	SPL11	Os06t0663500-00_SPL11	MECNPVSSTTSSSLLWDWDATASAEPPPPPGKRGGRDSSSASASAKRGRSAAAAGDAAAVAAEAPRCQVEGCGLELGGYKEYYRKHRVCEPHTKCLRVVVAGQDRRFCQQCSRFHAPSEFDQEKRSCRRRLSDHNARRRKPQTDVFAFGSGTLPRSLFDDRQQISFAWDNNAPLNHANTTSSSSWTSDLQLSQVMDISKRSRKAGADSANIRLSNALPTLCHDTNELLPIKGADASETASKLDGALDVQRALSLLSASSRGLTDPGHQTSSIIQFTNSNQNSTLPSVPSEGNSNVPFWVDGQHQAVEPQVFQFTMDTGNTVFPDLERIKPSYESSMFGLNQIH
Os06t0703500	Os06t0703500-01	SPL12	Os06t0703500-01_SPL12	MASFGMNWNQKSPVFWDWENPAPFGPNTMENPKSIPHPEPRGVVVAAANHGSTNSSGGTFTSSSELANGSSKSSLSASFDSSSKLGNSLEFRFASVKGHGKNMCKDGEAGRVEDSGTSPAVAVSHGEPVIGLKLGKRTYFENVCGGQNVKSSSAASGVTCPSTVVKKMKVSQQSTQSSYCQVEGCKVDLSSAREYHRKHKVCEAHSKAPKVIVSGLERRFCQQCSRFHGLAEFDQKKKSCRRRLSDHNARRRKPQQEAISFGSSRLATMFYDARQQTDIYFGQSPFGQVRSNAISSCDNLGGFKFTEAKLPWMKPMKTIGLEDLNFSTLQMPGNVVSHTVHHHDFDGLIPFKGNTPKVLNQGVDPACAVVSSNSNGAPDLRRALSLLSSDSWGPADVQA…
Os07t0505200	Os07t0505200-01	GLW7	Os07t0505200-01_GLW7	MDRKDKARKNFSSSSSSSAASMAALAAAAAAGDGGAALPSPMEEDKKPRLVASSLAPVAGGGGGGSSSSAAVAAGASSSSSSSSVAAAARRGAGRAGGGAPSGGGGGPRCQVERCGVDLSEAGRYNRRHKVCQTHSKEPVVLVAGLRQRFCQQCSRFHELTEFDDAKRSCRRRLAGHNERRRKSAADTAHGENCRHADQDAGRSHQGTGNPPFQIR
Os08t0509600	Os08t0509600-01	WFP	Os08t0509600-01_WFP	MEMASGGGAAAAAGGGVGGSGGGGGGGDEHRQLHGLKFGKKIYFEDAAAAAGGGGTGSGSGSASAAPPSSSSKAAGGGRGGGGKNKGKGVAAAAPPPPPPPPRCQVEGCGADLSGIKNYYCRHKVCFMHSKAPRVVVAGLEQRFCQQCSRFHLLPEFDQGKRSCRRRLAGHNERRRRPQTPLASRYGRLAASVGEHRRFRSFTLDFSYPRVPSSVRNAWPAIQPGDRISGGIQWHRNVAPHGHSSAVAGYGANTYSGQGSSSSGPPVFAGPNLPPGGCLAGVGAATDSSCALSLLSTQPWDTTTHSAAASHNQAAAMSTTTSFDGNPVAPSAMAGSYMAPSPWTGSRGHEGGGRSVAHQLPHEVSLDEVHPGPSHHAHFSGELELALQGNGPAPAPRID…
Os08t0513700	Os08t0513700-01	SPL15	Os08t0513700-01_SPL15	CSDHSPSTSNSDGQDRTGRIIFKLFGKEPSTIPGNLRGEIVNWLKHSPNEMEGYIRPGCLVLSMYLSMPAIAWDELEENLLQRVNTLVQGSDLDFWRKGRFLVRTDAQLVSYKDGATRLSKSWRTWNTPELTFVSPIAVVGGRKTSLILKGRNLTIPGTQIHCTSTGKYISKEVLCSAYPGTIYDDSGVETFDLPGEPHLILGRYFIEVENRFRGNSFPVIIANSSVCQELRSLEAELEGSQFVDGSSDDQAHDARRLKPKDEVLHFLNELGWLFQKAAASTSAEKSDSSGLDLMYFSTARFRYLLLFSSERDWCSLTKTLLEILAKRSLASDELSQETLEMLSEIHLLNRAVKRKSSHMARLLVQFVVVCPDDSKLYPFLPNVAGPGGLTPLHLAASI…
Os08t0531600	Os08t0531600-01	GW8	Os08t0531600-01_GW8	MEWDLKMPPAASWELADELENSGGGGVPAAVSSSSAAVGGGVNAGGGGRQECSVDLKLGGLGEFGGGGAQPRVAVAGEPAKGKGPAAAATGAAAAASSAPAKRPRGAAAAGQQQCPSCAVDGCKEDLSKCRDYHRRHKVCEAHSKTPLVVVSGREMRFCQQCSRFHLLQEFDEAKRSCRKRLDGHNRRRRKPQPDPMNSASYLASQQGARFSPFATPRPEASWTGMIKTEESPYYTHHQIPLGISSRQQHFVGSTSDGGRRFPFLQEGEISFGTGAGAGGVPMDQAAAAAAASVCQPLLKTVAPPPPPHGGGGSGGGKMFSDGGLTQVLDSDCALSLLSAPANSTAIDVGGGRVVVQPTEHIPMAQPLISGLQFGGGGGSSAWFAARPHHQAATGAAAT…
Os09t0491532	Os09t0491532-01	SPL17	Os09t0491532-01_SPL17	MATGGSGGGGGGGGGGDDVHGRHKVCYMHAKEPIVVVAGLEQRFCQQCSRFHQLPEFDQEKKSCRRRLAGHNERRRKPTPGPLSSRYGRLAASFHEEPGRSRSFVVDFSYPRVPSSVRDAWPAIQPSDRMSGSIQWQGGHELHPHRSAVAGYSDHHAFSSHGGSAAGAPMLHHPAFELTSGGCLAGVATDSSCALSLLSTQPWDTTQSTSSHNRSPPMSSTASAFGGGNNPVSPSVMASNYMAASPGWNSSSRGHDGARNVHLPPPHGVVLNEVPPGSVHHGHFSGELELALQGGAPSNRPEAEHGSGSGAFSHSTNAMNWSL
Os09t0507100	Os09t0507100-01	SPL18	Os09t0507100-01_SPL18	MDWDLKMPVSWDLAELEHNAVPNMAAAASAAEPGIAAVAASRGAPGRPECSVDLKLGGLGEFGAADALKEPAAAAKAPVSSAAAAASVAKVPPSTSTLKRPRGGGGGGGGQCPSCAVDGCKADLSKHRDYHRRHKVCEPHSKTPVVVVSGREMRFCQQCSRFHLLGEFDEAKRSCRKRLDGHNRRRRKPQADSMSSGSFMTSQQGTRFASFTPPRPEPSWPGIIKSEETPYYSHHHHPHPVMTSRQPHFVGSPSSATTAAFSPKEGRRFPFLHEGDQISFGGGGGAAAAATLEISVCQTTVVAPPPPESSSSNKMFSSDGLTTATTTTTTAHHHHHHHQVLDSDCALSLLSSPANSSSVDVSRMVQPSPAAAAGAEHHHHHQIPMAQPLVPNLQQQFGG…
Os11t0496600	Os11t0496600-00	SPL19	Os11t0496600-00_SPL19	MEWAAAATKAASWGMAVAAAAAADDAGPTMLSFAGPSSSSSSPDAAAAAAAAAAAALHDFSVRARPAAAAPATRRARGGSGGGGGGGGGAEACSVDGCRSDLSRCRDYHRRHKVCEAHAKTPVVVVAGQEQRFCQQCSRFHNLAEFDDGKKSCRKRLDGHNRRRRKPQHDALNPRSFLPYHQANQFSVYPQTFPIADQNADALMRPLDRHPPFSISFSGTFREPKQFPFMQDGGSGLGAARHDLLRPFSSPEDGANITTTRSACNGVPHGLDPECALSLLSSSLHPSPAAGISSATAPPQFAPSSFSRIAASSQAVTTAFASDGGSVAGDHVLVPAVTYEDPSQAMPFSWQV
